# Supplementary material for: The Role of Type 2 Diabetes in Patient Symptom Attribution, Help-Seeking, and Attitudes to Investigations for Colorectal Cancer Symptoms: An Online Vignette Study
Source: Cancers (Basel). 2023 Mar 8;15(6):1668. doi: 10.3390/cancers15061668 (PMC10045970; doi:10.3390/cancers15061668)
Supplement: Supplementary file 1 [file cancers-15-01668-s001.zip]

Archive with 1 entries (1 files):
- cancers-2219345-supplementary.pdf
